# Supplementary material for: Fluorinated Human Serum Albumin as Potential 19F Magnetic Resonance Imaging Probe
Source: Molecules. 2023 Feb 10;28(4):1695. doi: 10.3390/molecules28041695 (PMC9959765; doi:10.3390/molecules28041695)
Supplement: Supplementary file 1 [file molecules-28-01695-s001.zip]

Archive with 1 entries (1 files):
- molecules-2209261-supplementary.pdf
